# Supplementary material for: Safety and efficiency of ventricular pacing prevention with an AAI-DDD changeover mode in patients with sinus node disease or atrioventricular block: impact on battery longevity—a sub-study of the ANSWER trial
Source: Europace. 2015 Nov 26;18(5):739–46. doi: 10.1093/europace/euv358 (PMC5841592; doi:10.1093/europace/euv358)
Supplement: Supplementary Data [file euv358_supplementary_data.zip]

Archive with 1 entries (1 files):
- euv358supp.docx
